# Supplementary material for: Impact of Pre-Anthesis Drought Stress on Physiology, Yield-Related Traits, and Drought-Responsive Genes in Green Super Rice
Source: Front Genet. 2022 Mar 24;13:832542. doi: 10.3389/fgene.2022.832542 (PMC8987348; doi:10.3389/fgene.2022.832542)
Supplement: Supplementary file 1 [file DataSheet1.xlsx]

## Sheet: Table S1
Table S1. List of genotypes
S. NO	Given Code	Original Code	Name	Ploidy	Origin/Source	Subspecies
1	NGSR-1	434	NIGAB-GSR-434	2×	China	Indica
2	NGSR-2	48	NIGAB-GSR-48	2×	China	Indica
3	NGSR-3	305	NIGAB-GSR-305	2×	China	Indica
4	NGSR-4	139	NIGAB-GSR-139	2×	China	Indica
5	NGSR-5	130	NIGAB-GSR-130	2×	China	Indica
6	NGSR-6	127	NIGAB-GSR-127	2×	China	Indica
7	NGSR-7	112	NIGAB-GSR-112	2×	China	Indica
8	NGSR-8	52	NIGAB-GSR-52	2×	China	Indica
9	NGSR-9	268	NIGAB-GSR-268	2×	China	Indica
10	NGSR-10	521	NIGAB-GSR-521	2×	China	Indica
11	NGSR-11	63	NIGAB-GSR-63	2×	China	Indica
12	NGSR-12	147	NIGAB-GSR-147	2×	China	Indica
13	NGSR-13	54	NIGAB-GSR-54	2×	China	Indica
14	NGSR-14	69	NIGAB-GSR-69	2×	China	Indica
15	NGSR-15	519	NIGAB-GSR-519	2×	China	Indica
16	NGSR-16	244	NIGAB-GSR-244	2×	China	Indica
17	NGSR-17	116	NIGAB-GSR-116	2×	China	Indica
18	NGSR-18	119	NIGAB-GSR-119	2×	China	Indica
19	NGSR-19	294	NIGAB-GSR-294	2×	China	Indica
20	NGSR-20	510	NIGAB-GSR-510	2×	China	Indica
21	NGSR-21	82	NIGAB-GSR-82	2×	China	Indica
22	NGSR-22	252	NIGAB-GSR-252	2×	China	Indica
23	IR-64	IR-64	Check variety	2×	IRRI	Indica
24	Kissan Basmati	Kissan Basmati	Check variety	2×	Pakistan	Indica
25	Kashmir Basmati	Kashmir Basmati	Check variety	2×	Pakistan	Indica
26	NIAB-IR-9	NIAB-IR-9	Check variety	2×	IRRI	Indica

## Sheet: Table S2
Table S2. Genes List
No.	Gene name	locus ID	Functional category	Gene function
1	OsDSRG-1	LOC_Os07g43560	Receptor kinase	Cysteine-rich RLK (RECEPTOR-like protein kinase)
2	OsDSRG-2	LOC_Os11g36190	Receptor kinase	Leucine-rich repeat protein kinase family protein
3	OsDSRG-3	LOC_Os05g23880	Jasmonic Acid related	Lipoxygenase, putative, expressed
4	OsDSRG-4	LOC_Os12g04500	Jasmonic Acid related	Acetyl-CoA acyltransferase
5	OsDSRG-5	LOC_Os12g26290	Jasmonic Acid related	Alpha-DOX2, putative, expressed
6	OsDSRG-6	LOC_Os07g48450	Transcription Factor	No apical meristem protein, putative, expressed
7	OsDSRG-7	LOC_Os05g08480	Carbohydrate metabolism	UDP-glucosyl transferase 73C1
8	OsDSRG-8	LOC_Os01g28030	Redox regulation	Peroxidase superfamily protein
9	OsDSRG-9	LOC_Os12g43450	Osmotic adjustment	Osmotin-34
10	OsDSRG-10	LOC_Os02g11960	Osmotic adjustment	ABC transporter, ATP-binding protein, putative, expressed
11	OsSADR1	LOC_Os11g07450	Abiotic stress regulator	Zinc finger, C3HC4 type domain containing protein
12	OsDSM1	LOC_Os02g50970	Stress responsive	Protein kinase domain containing protein
13	OsDT11	LOC_Os11g10590	ABA concentration enhancer	Cysteine-rich, Short-chain peptide, ABA-dependent drought tolerance

## Sheet: Table S3
Table S3. Primers List
S. NO	Gene name	Prime's Name	Primer sequence
1	LOC_Os07g43560	LOC_Os07g43560-F	5' TCTGAGCCTCGTATGGGAACATTG -3'
		LOC_Os07g43560-R	5' GGTCTCGATGGAGCTTTAGCTGAA -3'
2	LOC_Os11g36190	LOC_Os11g36190-F	5' ACATTGCCATGGACCAACACCT -3'
		LOC_Os11g36190-R	5' AGTCCCATCGAGCTTGTAGACTGT -3'
3	LOC_Os05g23880	LOC_Os05g23880-F	5' TCAACGATTCTGGGTACCATCAGC -3'
		LOC_Os05g23880-R	5' TGAGATCATTAGGCAGGGACTGCT -3'
4	LOC_Os12g04500	LOC_Os12g04500-F	5' GCACCAAGACCAGCTGGATCAT -3'
		LOC_Os12g04500-R	5' TTCTTGTAGATCCGGCAGAGCA -3'
5	LOC_Os12g26290	LOC_Os12g26290-F	5' CATGAGCCTGTTCAAGACGTTCAC -3'
		LOC_Os12g26290-R	5' TTATGCACCGCGAGGATGTACAG -3'
6	LOC_Os07g48450	LOC_Os07g48450-F	5' TCAACCCATCCTACGCCAGATT -3'
		LOC_Os07g48450-R	5' TTCTTGAAGTGGTCGAGGAAGACG -3'
7	LOC_Os05g08480	LOC_Os05g08480-F	5' TTCAACGTGCCGATGAGCTT -3'
		LOC_Os05g08480-R	5' TCATCCTTGGCGTAGCTGTA -3'
8	LOC_Os01g28030	LOC_Os01g28030-F	5' GGTGCACCATTATCTCAGGCCATT -3'
		LOC_Os01g28030-R	5' TCTTTCCTTGATGCTGGGTCCAAC -3'
9	LOC_Os12g43450	LOC_Os12g43450-F	5' CCATGATCATGAGGACAGCCCAAT -3'
		LOC_Os12g43450-R	5' AGAGCCGAACTGGTTTGAGGAA -3'
10	LOC_Os02g11960	LOC_Os02g11960-F	5' GCCCACTCAAATCGTTCAAGTTCC -3'
		LOC_Os02g11960-R	5' AGATCGAAACACCAGCCCAACT -3'
11	OsSADR1	D-OSG11-F	5' TCAGAGGGAGGTTTTGGGGA -3'
		D-OSG11-R	5' AGGTCTGGCTGGCATCATTC -3'
12	OsDSM1	D-OSG12-F	5' AACTTTGACGTGCCTGTTGC -3'
		D-OSG12-R	5' TTCAGCATCCTGGCGAACTT -3'
13	OsDT11	D-OSG13-F	5' TCGTCTCCGCAGAGTCAAAG -3'
		D-OSG13-R	5' CGCAGCAATCCATAGGACGA -3'
